# Supplementary material for: Ligand Shaping in Induced Fit Docking of MraY Inhibitors. Polynomial Discriminant and Laplacian Operator as Biological Activity Descriptors
Source: Int J Mol Sci. 2017 Jun 27;18(7):1377. doi: 10.3390/ijms18071377 (PMC5535870; doi:10.3390/ijms18071377)
Supplement: Supplementary file 1 [file ijms-18-01377-s001.zip]

Archive with 1 entries (1 files):
- ijms-192270 supplementary.doc
